# Supplementary material for: Synthesis, Structure, and Stability of Copper(II) Complexes Containing Imidazoline-Phthalazine Ligands with Potential Anticancer Activity
Source: Pharmaceuticals (Basel). 2025 Mar 6;18(3):375. doi: 10.3390/ph18030375 (PMC11946467; doi:10.3390/ph18030375)
Supplement: Supplementary file 1 [file pharmaceuticals-18-00375-s001.zip]

Archive with 1 entries (1 files):
- pharmaceuticals-3479488-supplementary.pdf
